# Supplementary material for: Study on Circulating Antigens in Serum of Mice With Experimental Acute Toxoplasmosis
Source: Front Microbiol. 2021 Jan 18;11:612252. doi: 10.3389/fmicb.2020.612252 (PMC7848078; doi:10.3389/fmicb.2020.612252)
Supplement: Supplementary File 1 — List of CAgs proteins identified by LC-MS/MS after IP enrichment and purification with ESA antibodies. [file Table_1.xls]

## Sheet: R20191101611_IP
ID	Uniprot Accession Number and Description	PepCount	UniquePepCount	CoverPercent	MW	PI	GO_Term
1	tr|S7UUF6|S7UUF6_TOXGG Perforin-like protein PLP1 OS=Toxoplasma gondii (strain ATCC 50853 / GT1) OX=507601 GN=TGGT1_204130 PE=4 SV=1	21	18	0.1774	125493	6.01	apical part of cell [GO:0045177]
2	tr|A0A086JV38|A0A086JV38_TOXGO MIC2-associated protein M2AP OS=Toxoplasma gondii GAB2-2007-GAL-DOM2 OX=1130820 GN=TGDOM2_214940 PE=4 SV=1	2	2	0.0212	34551.7	4.28	apical part of cell [GO:0045177]
3	tr|A0A086QFM9|A0A086QFM9_TOXGO SAG-related sequence SRS29B OS=Toxoplasma gondii VAND OX=933077 GN=TGVAND_233460 PE=4 SV=1	2	2	0.0655	34828.7	8.34	-;-;membrane [GO:0016020]
4	tr|A0A2G8YCT9|A0A2G8YCT9_TOXGO Rhoptry kinase family protein ROP28 OS=Toxoplasma gondii COUG OX=1074873 GN=TGCOUG_258370 PE=4 SV=1	2	2	0.0072	78578.4	9.5	-;ATP binding [GO:0005524];protein kinase activity [GO:0004672];-
5	tr|A0A2T6ITL9|A0A2T6ITL9_TOXGO Protease inhibitor PI1 OS=Toxoplasma gondii TgCATBr9 OX=943120 GN=TGBR9_217430 PE=3 SV=1	2	2	0.0137	47808.7	5.06	-;-;extracellular space [GO:0005615]
6	tr|S7VNC9|S7VNC9_TOXGG Actin OS=Toxoplasma gondii (strain ATCC 50853 / GT1) OX=507601 GN=TGGT1_411760 PE=3 SV=1	8	7	0.23	32058.2	5.66	;ATP binding [GO:0005524];cytoplasm [GO:0005737];cytoskeleton [GO:0005856]
7	tr|A0A086PH15|A0A086PH15_TOXGO Histone H2A OS=Toxoplasma gondii VAND OX=933077 GN=TGVAND_300200 PE=3 SV=1	2	2	0.1032	15919.5	10.63	-;DNA binding [GO:0003677];protein heterodimerization activity [GO:0046982];nucleosome [GO:0000786];nucleus [GO:0005634]
8	tr|Q9NG25|Q9NG25_TOXGO Toxofilin OS=Toxoplasma gondii OX=5811 GN=toxofilin PE=1 SV=2	2	2	0.0694	27131.5	9.57	-;ATP binding [GO:0005524];-
9	tr|A0A139XN72|A0A139XN72_TOXGO Putative myosin regulatory light chain OS=Toxoplasma gondii ARI OX=1074872 GN=TGARI_315780 PE=4 SV=1	2	2	0.0583	23124	6.86	-;calcium ion binding [GO:0005509];-
10	tr|B6KN45|B6KN45_TOXGO Elongation factor 1-alpha OS=Toxoplasma gondii OX=5811 GN=TgIa.0820 PE=3 SV=1	2	2	0.0446	49005.2	9.02	-;GTP binding [GO:0005525];GTPase activity [GO:0003924];translation elongation factor activity [GO:0003746];-
11	tr|A0A086L4P6|A0A086L4P6_TOXGO Heat shock protein HSP70 OS=Toxoplasma gondii p89 OX=943119 GN=TGP89_273760 PE=3 SV=1	2	2	0.0435	72292	5.07	-;ATP binding [GO:0005524];ATPase activity [GO:0016887];-
12	tr|A0A086JS03|A0A086JS03_TOXGO Putative transmembrane protein OS=Toxoplasma gondii p89 OX=943119 GN=TGP89_263280 PE=4 SV=1	2	2	0.0213	24896.3	6.85	-;-;integral component of membrane [GO:0016021]
13	tr|A0A2G8XVZ0|A0A2G8XVZ0_TOXGO Carbamoylphosphate synthetase (Fragment) OS=Toxoplasma gondii COUG OX=1074873 GN=TGCOUG_215260B PE=4 SV=1	2	2	0.0182	92154.9	8	nitrogen compound metabolic process [GO:0006807];ATP binding [GO:0005524];carbamoyl-phosphate synthase (ammonia) activity [GO:0004087];metal ion binding [GO:0046872];-
14	tr|A0A3R7YIU5|A0A3R7YIU5_TOXGO Phosphatidylinositol 3-and 4-kinase (Fragment) OS=Toxoplasma gondii CAST OX=943122 GN=TGCAST_276170 PE=4 SV=1	2	2	0.0062	123701	8.81	-;kinase activity [GO:0016301];-
15	tr|A0A086LU85|A0A086LU85_TOXGO Myosin H (Fragment) OS=Toxoplasma gondii RUB OX=935652 GN=TGRUB_243250A PE=3 SV=1	2	2	0.0142	78984.2	8.82	-;actin binding [GO:0003779];ATP binding [GO:0005524];motor activity [GO:0003774];myosin complex [GO:0016459]
16	tr|A0A3R7YS28|A0A3R7YS28_TOXGO Calcium-dependent protein kinase CDPK9 (Fragment) OS=Toxoplasma gondii CAST OX=943122 GN=TGCAST_217600B PE=4 SV=1	2	2	0.0131	60638.8	7	-;ATP binding [GO:0005524];calcium ion binding [GO:0005509];calmodulin-dependent protein kinase activity [GO:0004683];-
17	tr|Q9BLM8|Q9BLM8_TOXGO Protein disulfide-isomerase OS=Toxoplasma gondii OX=5811 GN=pdi PE=2 SV=2	2	2	0.0127	52801.4	5.14	cell redox homeostasis [GO:0045454];protein disulfide isomerase activity [GO:0003756];cell [GO:0005623]
18	tr|A0A086QXN6|A0A086QXN6_TOXGO Amine-terminal region of chorein, A TM vesicle-mediated sorter OS=Toxoplasma gondii MAS OX=943118 GN=TGMAS_232080 PE=4 SV=1	3	3	0.0022	1.10114e+06	8.74	-;-;integral component of membrane [GO:0016021]
19	tr|A0A086PFP4|A0A086PFP4_TOXGO HECT-domain (Ubiquitin-transferase) domain-containing protein (Fragment) OS=Toxoplasma gondii VAND OX=933077 GN=TGVAND_280660B PE=4 SV=1	2	2	0.0006	998278	8.37	-;transferase activity [GO:0016740];-
20	tr|A0A086KQL2|A0A086KQL2_TOXGO Putative type I fatty acid synthase (Fragment) OS=Toxoplasma gondii FOU OX=943167 GN=TGFOU_294820A PE=4 SV=1	2	2	0.001	530296	5.92	lipid biosynthetic process [GO:0008610];3-oxo-glutaryl-[acp] methyl ester reductase activity [GO:0102131];3-oxo-pimeloyl-[acp] methyl ester reductase activity [GO:0102132];3-oxoacyl-[acyl-carrier-protein] reductase (NADPH) activity [GO:0004316];[acyl-carrier-protein] S-malonyltransferase activity [GO:0004314];erythronolide synthase activity [GO:0047879];long-chain fatty acid [acyl-carrier-protein…
21	tr|A0A086KTM5|A0A086KTM5_TOXGO RuvB-like helicase (Fragment) OS=Toxoplasma gondii GAB2-2007-GAL-DOM2 OX=1130820 GN=TGDOM2_219590A PE=3 SV=1	2	2	0.0265	35976	7.14	-;5'-3' DNA helicase activity [GO:0043139];ATP binding [GO:0005524];Ino80 complex [GO:0031011];NuA4 histone acetyltransferase complex [GO:0035267];R2TP complex [GO:0097255]
22	tr|A0A086JWF3|A0A086JWF3_TOXGO Ribonuclease (Fragment) OS=Toxoplasma gondii FOU OX=943167 GN=TGFOU_281510B PE=3 SV=1	2	2	0.0416	40446.1	9.59	-;RNA binding [GO:0003723];RNA-DNA hybrid ribonuclease activity [GO:0004523];-
23	tr|A0A086JV11|A0A086JV11_TOXGO Uncharacterized protein OS=Toxoplasma gondii GAB2-2007-GAL-DOM2 OX=1130820 GN=TGDOM2_214600 PE=4 SV=1	2	2	0.0027	433546	6.8	-
24	tr|A0A139Y154|A0A139Y154_TOXGO Ribosomal protein RPS2 OS=Toxoplasma gondii ARI OX=1074872 GN=TGARI_305520 PE=3 SV=1	2	2	0.0223	29335.6	10.21	translation [GO:0006412];RNA binding [GO:0003723];structural constituent of ribosome [GO:0003735];small ribosomal subunit [GO:0015935]
25	tr|A0A3R8AB74|A0A3R8AB74_TOXGO Ribosomal protein RPL7 OS=Toxoplasma gondii CAST OX=943122 GN=TGCAST_314810 PE=4 SV=1	2	2	0.0194	30121.2	10.37	maturation of LSU-rRNA from tricistronic rRNA transcript (SSU-rRNA, 5.8S rRNA, LSU-rRNA) [GO:0000463];structural constituent of ribosome [GO:0003735];cytosolic large ribosomal subunit [GO:0022625]
26	tr|A0A425I0Y7|A0A425I0Y7_TOXGO SAG-related sequence SRS55M OS=Toxoplasma gondii CAST OX=943122 GN=TGCAST_219348 PE=4 SV=1	2	2	0.0177	41728.3	4.83	-;-;membrane [GO:0016020]
27	tr|A0A2T6IQA3|A0A2T6IQA3_TOXGO Cation channel family transporter OS=Toxoplasma gondii TgCATBr9 OX=943120 GN=TGBR9_222060 PE=4 SV=1	2	2	0.0104	127270	8.94	;ion channel activity [GO:0005216];integral component of membrane [GO:0016021]
28	tr|A0A086L241|A0A086L241_TOXGO Putative Chromosome-associated kinesin KLP1 OS=Toxoplasma gondii FOU OX=943167 GN=TGFOU_218210 PE=3 SV=1	2	2	0.0079	113376	4.99	microtubule-based movement [GO:0007018];ATP binding [GO:0005524];microtubule binding [GO:0008017];microtubule motor activity [GO:0003777];-
29	tr|A0A151HDW0|A0A151HDW0_TOXGO Putative oxidoreductase OS=Toxoplasma gondii TgCatPRC2 OX=1130821 GN=TGPRC2_253150 PE=4 SV=1	2	2	0.0046	146591	6.34	-;flavin adenine dinucleotide binding [GO:0050660];oxidoreductase activity, acting on CH-OH group of donors [GO:0016614];-
30	tr|V4ZW70|V4ZW70_TOXGV SRS33 OS=Toxoplasma gondii (strain ATCC 50861 / VEG) OX=432359 GN=BN1205_018410 PE=4 SV=1	2	2	0.0014	607653	7.01	-;-;membrane [GO:0016020]
31	tr|S8F1G6|S8F1G6_TOXGM Dynein heavy chain family protein OS=Toxoplasma gondii (strain ATCC 50611 / Me49) OX=508771 GN=TGME49_261022 PE=4 SV=1	2	2	0.0018	446523	5.3	microtubule-based movement [GO:0007018];ATP binding [GO:0005524];microtubule motor activity [GO:0003777];dynein complex [GO:0030286]
32	tr|A0A0F7UUJ5|A0A0F7UUJ5_TOXGV Uncharacterized protein OS=Toxoplasma gondii (strain ATCC 50861 / VEG) OX=432359 GN=BN1205_046335 PE=4 SV=1	13	1	0.0053	146006	8.19	-;-;integral component of membrane [GO:0016021]
33	tr|A0A125YKA6|A0A125YKA6_TOXGV Putative ATP-dependent DNA helicase II, 70 kDa subunit OS=Toxoplasma gondii (strain ATCC 50861 / VEG) OX=432359 GN=TGVEG_248160 PE=4 SV=1	8	1	0.0073	122417	6.08	double-strand break repair via nonhomologous end joining [GO:0006303];telomere maintenance [GO:0000723];damaged DNA binding [GO:0003684];DNA helicase activity [GO:0003678];telomeric DNA binding [GO:0042162];integral component of membrane [GO:0016021];Ku70 [GO:0043564]
34	tr|A0A139YAS7|A0A139YAS7_TOXGO Uncharacterized protein OS=Toxoplasma gondii ARI OX=1074872 GN=TGARI_249890 PE=4 SV=1	7	1	0.0035	184047	7.06	-
35	tr|A0A086JBT3|A0A086JBT3_TOXGO Putative 3'5'-cyclic nucleotide phosphodiesterase family, related protein OS=Toxoplasma gondii GAB2-2007-GAL-DOM2 OX=1130820 GN=TGDOM2_200300 PE=4 SV=1	2	1	0.0094	59168.9	5.88	-
36	tr|A0A086JNN7|A0A086JNN7_TOXGO PHD-finger domain-containing protein OS=Toxoplasma gondii p89 OX=943119 GN=TGP89_206330 PE=4 SV=1	2	1	0.0047	116227	8.88	-;metal ion binding [GO:0046872];-
37	tr|A0A086PV21|A0A086PV21_TOXGO Protein kinase domain protein OS=Toxoplasma gondii VAND OX=933077 GN=TGVAND_239885 PE=4 SV=1	2	1	0.0008	655494	8.57	-;ATP binding [GO:0005524];protein kinase activity [GO:0004672];-
38	tr|A0A086JSJ0|A0A086JSJ0_TOXGO CorA family Mg2+ transporter protein OS=Toxoplasma gondii FOU OX=943167 GN=TGFOU_235402 PE=4 SV=1	2	1	0.0076	127801	9.07	-;-;integral component of membrane [GO:0016021]
39	tr|A0A086L7X3|A0A086L7X3_TOXGO Uncharacterized protein OS=Toxoplasma gondii FOU OX=943167 GN=TGFOU_261955A PE=4 SV=1	2	1	0.0065	100849	10.13	-
40	tr|A0A086J9Y9|A0A086J9Y9_TOXGO Uncharacterized protein OS=Toxoplasma gondii p89 OX=943119 GN=TGP89_288010 PE=4 SV=1	1	1	0.0423	16564.1	9.73	-
41	tr|A0A151H7W0|A0A151H7W0_TOXGO Amine-terminal region of chorein, A TM vesicle-mediated sorter OS=Toxoplasma gondii TgCatPRC2 OX=1130821 GN=TGPRC2_313630 PE=4 SV=1	2	1	0.001	1.45106e+06	9.02	-;-;integral component of membrane [GO:0016021]
42	tr|A0A086JAQ1|A0A086JAQ1_TOXGO WD domain, G-beta repeat-containing protein OS=Toxoplasma gondii p89 OX=943119 GN=TGP89_209520 PE=4 SV=1	1	1	0.0026	254715	6.14	-
43	tr|A0A086JFQ5|A0A086JFQ5_TOXGO SWI2/SNF2-containing protein OS=Toxoplasma gondii p89 OX=943119 GN=TGP89_291090B PE=4 SV=1	1	1	0.0124	131654	9.19	chromatin remodeling [GO:0006338];DNA repair [GO:0006281];DNA helicase activity [GO:0003678];-
44	tr|A0A086JG30|A0A086JG30_TOXGO EF-hand domain-containing protein OS=Toxoplasma gondii GAB2-2007-GAL-DOM2 OX=1130820 GN=TGDOM2_319312 PE=4 SV=1	1	1	0.0037	179010	4.73	;calcium ion binding [GO:0005509];-
45	tr|A0A086JLY0|A0A086JLY0_TOXGO Uncharacterized protein OS=Toxoplasma gondii GAB2-2007-GAL-DOM2 OX=1130820 GN=TGDOM2_244015 PE=4 SV=1	1	1	0.0952	9615.92	9.85	-
46	tr|A0A086JM93|A0A086JM93_TOXGO Uncharacterized protein OS=Toxoplasma gondii GAB2-2007-GAL-DOM2 OX=1130820 GN=TGDOM2_305230 PE=4 SV=1	1	1	0.004	194219	5.38	-
47	tr|A0A086JS47|A0A086JS47_TOXGO DEAD/DEAH box helicase domain-containing protein OS=Toxoplasma gondii GAB2-2007-GAL-DOM2 OX=1130820 GN=TGDOM2_208842 PE=4 SV=1	1	1	0.0049	202938	8.43	-;ATP binding [GO:0005524];helicase activity [GO:0004386];nucleic acid binding [GO:0003676];-
48	tr|A0A086JT24|A0A086JT24_TOXGO Uncharacterized protein OS=Toxoplasma gondii p89 OX=943119 GN=TGP89_294860 PE=4 SV=1	1	1	0.002	254850	6.22	-
49	tr|A0A086JT93|A0A086JT93_TOXGO MIF4G domain-containing protein OS=Toxoplasma gondii GAB2-2007-GAL-DOM2 OX=1130820 GN=TGDOM2_254940 PE=4 SV=1	1	1	0.0045	384902	6.44	-;RNA binding [GO:0003723];-
50	tr|A0A086JVW0|A0A086JVW0_TOXGO Uncharacterized protein OS=Toxoplasma gondii GAB2-2007-GAL-DOM2 OX=1130820 GN=TGDOM2_275430B PE=4 SV=1	1	1	0.0051	197826	4.92	-
51	tr|A0A086JW11|A0A086JW11_TOXGO Selenide, water dikinase OS=Toxoplasma gondii FOU OX=943167 GN=TGFOU_280560 PE=4 SV=1	1	1	0.0046	137873	6.61	-;ATP binding [GO:0005524];kinase activity [GO:0016301];oxidoreductase activity [GO:0016491];-
52	tr|A0A086JXM3|A0A086JXM3_TOXGO WD domain, G-beta repeat-containing protein OS=Toxoplasma gondii GAB2-2007-GAL-DOM2 OX=1130820 GN=TGDOM2_315140 PE=4 SV=1	1	1	0.0048	155379	6.52	-
53	tr|A0A086JYH9|A0A086JYH9_TOXGO Uncharacterized protein OS=Toxoplasma gondii p89 OX=943119 GN=TGP89_235580 PE=4 SV=1	1	1	0.0085	79114.3	7.61	-
54	tr|A0A086K5V4|A0A086K5V4_TOXGO ABC transporter transmembrane region domain-containing protein OS=Toxoplasma gondii GAB2-2007-GAL-DOM2 OX=1130820 GN=TGDOM2_239020 PE=4 SV=1	1	1	0.0043	151735	5.24	-;ATP binding [GO:0005524];ATPase activity [GO:0016887];ATPase-coupled transmembrane transporter activity [GO:0042626];integral component of membrane [GO:0016021]
55	tr|A0A086K619|A0A086K619_TOXGO Uncharacterized protein (Fragment) OS=Toxoplasma gondii GAB2-2007-GAL-DOM2 OX=1130820 GN=TGDOM2_399490 PE=4 SV=1	1	1	0.0182	34100.4	6.72	-
56	tr|A0A086K6N0|A0A086K6N0_TOXGO Putative transmembrane protein (Fragment) OS=Toxoplasma gondii GAB2-2007-GAL-DOM2 OX=1130820 GN=TGDOM2_399430 PE=4 SV=1	1	1	0.0285	26048.1	10.27	-;-;integral component of membrane [GO:0016021]
57	tr|A0A086K8S6|A0A086K8S6_TOXGO PIK3R4 kinase-related protein (Incomplete catalytic triad) (Fragment) OS=Toxoplasma gondii p89 OX=943119 GN=TGP89_310190 PE=4 SV=1	1	1	0.0031	301263	8.07	-;ATP binding [GO:0005524];protein kinase activity [GO:0004672];-
58	tr|A0A086KBT4|A0A086KBT4_TOXGO Uncharacterized protein OS=Toxoplasma gondii p89 OX=943119 GN=TGP89_214160 PE=4 SV=1	1	1	0.0285	26627.8	9.67	-
59	tr|A0A086KBX2|A0A086KBX2_TOXGO DEAD/DEAH box helicase domain-containing protein OS=Toxoplasma gondii FOU OX=943167 GN=TGFOU_266110 PE=4 SV=1	1	1	0.0058	95221.8	10.06	-;ATP binding [GO:0005524];helicase activity [GO:0004386];nucleic acid binding [GO:0003676];-
60	tr|A0A086KCY1|A0A086KCY1_TOXGO C3H1-type domain-containing protein OS=Toxoplasma gondii GAB2-2007-GAL-DOM2 OX=1130820 GN=TGDOM2_291150 PE=4 SV=1	1	1	0.0065	95002.6	6.19	-;metal ion binding [GO:0046872];-
61	tr|A0A086KE38|A0A086KE38_TOXGO Putative transmembrane protein OS=Toxoplasma gondii p89 OX=943119 GN=TGP89_226380 PE=4 SV=1	1	1	0.0159	42671	9.39	-;-;integral component of membrane [GO:0016021]
62	tr|A0A086KE59|A0A086KE59_TOXGO Putative transmembrane protein OS=Toxoplasma gondii p89 OX=943119 GN=TGP89_226330 PE=4 SV=1	1	1	0.011	97872.8	10.23	-;-;integral component of membrane [GO:0016021]
63	tr|A0A086KEX2|A0A086KEX2_TOXGO Uncharacterized protein OS=Toxoplasma gondii p89 OX=943119 GN=TGP89_225090 PE=4 SV=1	1	1	0.0024	265285	8.58	mRNA processing [GO:0006397];ubiquitin protein ligase activity [GO:0061630];-
64	tr|A0A086KHI1|A0A086KHI1_TOXGO TFIIH basal transcription factor complex helicase XPB subunit OS=Toxoplasma gondii GAB2-2007-GAL-DOM2 OX=1130820 GN=TGDOM2_269660 PE=4 SV=1	1	1	0.009	109652	6.98	nucleotide-excision repair [GO:0006289];transcription initiation from RNA polymerase II promoter [GO:0006367];ATP binding [GO:0005524];DNA binding [GO:0003677];DNA helicase activity [GO:0003678];-
65	tr|A0A086KIG3|A0A086KIG3_TOXGO Sec7 domain-containing protein OS=Toxoplasma gondii GAB2-2007-GAL-DOM2 OX=1130820 GN=TGDOM2_312300 PE=4 SV=1	1	1	0.002	324566	9.29	regulation of ARF protein signal transduction [GO:0032012];ARF guanyl-nucleotide exchange factor activity [GO:0005086];-
66	tr|A0A086KSV8|A0A086KSV8_TOXGO Putative TBP-binding protein ABT1 OS=Toxoplasma gondii FOU OX=943167 GN=TGFOU_221560 PE=4 SV=1	1	1	0.0184	41502.6	8.54	-
67	tr|A0A086KTM0|A0A086KTM0_TOXGO Zinc finger, C3HC4 type (RING finger) protein OS=Toxoplasma gondii GAB2-2007-GAL-DOM2 OX=1130820 GN=TGDOM2_219640 PE=4 SV=1	1	1	0.0039	197310	8.9	-
68	tr|A0A086KWC8|A0A086KWC8_TOXGO Uncharacterized protein OS=Toxoplasma gondii p89 OX=943119 GN=TGP89_249215 PE=4 SV=1	1	1	0.0052	148741	9.31	-
69	tr|A0A086L023|A0A086L023_TOXGO Putative transmembrane protein OS=Toxoplasma gondii p89 OX=943119 GN=TGP89_313660 PE=4 SV=1	1	1	0.0072	75618.9	8.87	-;-;integral component of membrane [GO:0016021]
70	tr|A0A086L0R5|A0A086L0R5_TOXGO Tetratricopeptide repeat-containing protein (Fragment) OS=Toxoplasma gondii p89 OX=943119 GN=TGP89_312380C PE=4 SV=1	1	1	0.033	19878.2	5.07	-
71	tr|A0A086L0Z6|A0A086L0Z6_TOXGO Uncharacterized protein OS=Toxoplasma gondii p89 OX=943119 GN=TGP89_312190 PE=4 SV=1	1	1	0.0034	228256	6.22	mitotic chromosome condensation [GO:0007076];-;condensin complex [GO:0000796]
72	tr|A0A086L176|A0A086L176_TOXGO Uncharacterized protein OS=Toxoplasma gondii FOU OX=943167 GN=TGFOU_272000A PE=4 SV=1	1	1	0.0059	132103	8.71	-
73	tr|A0A086L1X2|A0A086L1X2_TOXGO Putative liver stage antigen, related protein OS=Toxoplasma gondii FOU OX=943167 GN=TGFOU_217360 PE=4 SV=1	1	1	0.0062	232147	8.07	-
74	tr|A0A086L2M7|A0A086L2M7_TOXGO Adenylate and guanylate cyclase catalytic domain-containing protein OS=Toxoplasma gondii p89 OX=943119 GN=TGP89_230555 PE=4 SV=1	1	1	0.0098	90949.1	6.23	cyclic nucleotide biosynthetic process [GO:0009190];intracellular signal transduction [GO:0035556];phosphorus-oxygen lyase activity [GO:0016849];integral component of membrane [GO:0016021]
75	tr|A0A086L5E2|A0A086L5E2_TOXGO Histone lysine methyltransferase SET1 (Fragment) OS=Toxoplasma gondii FOU OX=943167 GN=TGFOU_226810A PE=4 SV=1	1	1	0.0017	557676	8.29	-;histone-lysine N-methyltransferase activity [GO:0018024];-
76	tr|A0A086L6D5|A0A086L6D5_TOXGO BTB/POZ domain-containing protein OS=Toxoplasma gondii p89 OX=943119 GN=TGP89_270340 PE=4 SV=1	1	1	0.0054	139014	8.49	-
77	tr|A0A086LB58|A0A086LB58_TOXGO WD domain, G-beta repeat-containing protein (Fragment) OS=Toxoplasma gondii FOU OX=943167 GN=TGFOU_245752 PE=4 SV=1	1	1	0.005	148985	5.84	-
78	tr|A0A086LDD1|A0A086LDD1_TOXGO 5'-3' exonuclease, N-terminal resolvase family domain-containing protein OS=Toxoplasma gondii FOU OX=943167 GN=TGFOU_284010 PE=4 SV=1	1	1	0.0075	113787	9.74	DNA replication, Okazaki fragment processing [GO:0033567];5'-flap endonuclease activity [GO:0017108];DNA binding [GO:0003677];exonuclease activity [GO:0004527];-
79	tr|A0A086LDF1|A0A086LDF1_TOXGO Uncharacterized protein (Fragment) OS=Toxoplasma gondii FOU OX=943167 GN=TGFOU_284620B PE=4 SV=1	1	1	0.0027	239726	6.48	-
80	tr|A0A086LGE4|A0A086LGE4_TOXGO RecF/RecN/SMC N terminal domain-containing protein (Fragment) OS=Toxoplasma gondii FOU OX=943167 GN=TGFOU_309400 PE=4 SV=1	1	1	0.0076	173293	9.29	-
81	tr|A0A086LHQ3|A0A086LHQ3_TOXGO Uncharacterized protein OS=Toxoplasma gondii FOU OX=943167 GN=TGFOU_313750 PE=4 SV=1	1	1	0.0169	31020.9	9.3	-
82	tr|A0A086LJX0|A0A086LJX0_TOXGO Flagellar/basal body protein OS=Toxoplasma gondii RUB OX=935652 GN=TGRUB_265780 PE=4 SV=1	1	1	0.0032	298297	9.34	-;metallocarboxypeptidase activity [GO:0004181];zinc ion binding [GO:0008270];motile cilium [GO:0031514]
83	tr|A0A086LK18|A0A086LK18_TOXGO rRNA adenine N(6)-methyltransferase (Fragment) OS=Toxoplasma gondii RUB OX=935652 GN=TGRUB_300320 PE=3 SV=1	1	1	0.0097	90771.4	9.89	-;RNA binding [GO:0003723];rRNA (adenine-N6,N6-)-dimethyltransferase activity [GO:0000179];-
84	tr|A0A086LL20|A0A086LL20_TOXGO Uncharacterized protein OS=Toxoplasma gondii RUB OX=935652 GN=TGRUB_280450 PE=4 SV=1	1	1	0.0041	159164	9.16	-
85	tr|A0A086LN02|A0A086LN02_TOXGO Uncharacterized protein OS=Toxoplasma gondii RUB OX=935652 GN=TGRUB_235190 PE=4 SV=1	1	1	0.0061	109019	5.76	-
86	tr|A0A086LUF4|A0A086LUF4_TOXGO Nuclear transport factor 2 (Ntf2) domain-containing protein OS=Toxoplasma gondii RUB OX=935652 GN=TGRUB_243960 PE=4 SV=1	1	1	0.0075	84180.5	9.11	-;nucleic acid binding [GO:0003676];-
87	tr|A0A086LW23|A0A086LW23_TOXGO Uncharacterized protein OS=Toxoplasma gondii RUB OX=935652 GN=TGRUB_225890 PE=4 SV=1	1	1	0.0033	223192	9.77	-;metal ion binding [GO:0046872];-
88	tr|A0A086LXS2|A0A086LXS2_TOXGO Uncharacterized protein OS=Toxoplasma gondii RUB OX=935652 GN=TGRUB_268970 PE=4 SV=1	1	1	0.024	36233.3	8.32	-
89	tr|A0A086M5S1|A0A086M5S1_TOXGO Activating signal cointegrator 1 complex subunit 3 OS=Toxoplasma gondii RUB OX=935652 GN=TGRUB_429520 PE=4 SV=1	1	1	0.0266	42732.8	6.38	-
90	tr|A0A086M6T0|A0A086M6T0_TOXGO Uncharacterized protein OS=Toxoplasma gondii RUB OX=935652 GN=TGRUB_246140 PE=4 SV=1	1	1	0.0049	111566	5.93	demethylation [GO:0070988];-;-
91	tr|A0A086M877|A0A086M877_TOXGO Pex2 / Pex12 amino terminal region protein OS=Toxoplasma gondii RUB OX=935652 GN=TGRUB_258120 PE=4 SV=1	1	1	0.0096	69425.4	9.41	-
92	tr|A0A086MAS1|A0A086MAS1_TOXGO Rhoptry protein ROP13 OS=Toxoplasma gondii RUB OX=935652 GN=TGRUB_312270 PE=4 SV=1	1	1	0.0125	44796.9	9.35	-
93	tr|A0A086PI44|A0A086PI44_TOXGO Uncharacterized protein (Fragment) OS=Toxoplasma gondii MAS OX=943118 GN=TGMAS_358750 PE=4 SV=1	1	1	0.15	6456.04	12.3	-
94	tr|A0A086PKG4|A0A086PKG4_TOXGO Uncharacterized protein OS=Toxoplasma gondii VAND OX=933077 GN=TGVAND_257610 PE=4 SV=1	1	1	0.0034	157464	10.41	-
95	tr|A0A086PNM2|A0A086PNM2_TOXGO Transporter, major facilitator family protein OS=Toxoplasma gondii VAND OX=933077 GN=TGVAND_316280 PE=4 SV=1	1	1	0.0132	57890.7	8.72	transmembrane transport [GO:0055085];-;integral component of plasma membrane [GO:0005887]
96	tr|A0A086PP59|A0A086PP59_TOXGO Magnesium transporter NIPA OS=Toxoplasma gondii VAND OX=933077 GN=TGVAND_315440 PE=4 SV=1	1	1	0.0051	108821	8.56	-;magnesium ion transmembrane transporter activity [GO:0015095];integral component of membrane [GO:0016021]
97	tr|A0A086PQY4|A0A086PQY4_TOXGO Uncharacterized protein OS=Toxoplasma gondii MAS OX=943118 GN=TGMAS_416930 PE=4 SV=1	1	1	0.0449	20371.8	10.03	-
98	tr|A0A086PTT9|A0A086PTT9_TOXGO HECT-domain (Ubiquitin-transferase) domain-containing protein (Fragment) OS=Toxoplasma gondii MAS OX=943118 GN=TGMAS_280660D PE=4 SV=1	1	1	0.0014	606059	5.85	-;ubiquitin-protein transferase activity [GO:0004842];-
99	tr|A0A086PWA5|A0A086PWA5_TOXGO Putative heat shock protein 90 OS=Toxoplasma gondii VAND OX=933077 GN=TGVAND_244560 PE=3 SV=1	1	1	0.0059	97553	4.95	protein folding [GO:0006457];ATP binding [GO:0005524];unfolded protein binding [GO:0051082];-
100	tr|A0A086PY52|A0A086PY52_TOXGO AP2 domain transcription factor AP2XII-2 OS=Toxoplasma gondii VAND OX=933077 GN=TGVAND_217700 PE=4 SV=1	1	1	0.0046	179418	5.84	-;DNA-binding transcription factor activity [GO:0003700];-
101	tr|A0A086PYR5|A0A086PYR5_TOXGO Telomerase reverse transcriptase OS=Toxoplasma gondii VAND OX=933077 GN=TGVAND_209650B PE=3 SV=1	1	1	0.002	332272	9.91	-;DNA binding [GO:0003677];metal ion binding [GO:0046872];telomerase RNA reverse transcriptase activity [GO:0003721];chromosome, telomeric region [GO:0000781];nucleus [GO:0005634]
102	tr|A0A086PZ25|A0A086PZ25_TOXGO Uncharacterized protein OS=Toxoplasma gondii MAS OX=943118 GN=TGMAS_416180 PE=4 SV=1	1	1	0.0634	16263.6	10.42	-
103	tr|A0A086Q018|A0A086Q018_TOXGO EKN1, related protein OS=Toxoplasma gondii MAS OX=943118 GN=TGMAS_295920 PE=4 SV=1	1	1	0.0062	90535.9	9.14	cilium movement [GO:0003341];-;-
104	tr|A0A086Q0V6|A0A086Q0V6_TOXGO Non-specific serine/threonine protein kinase (Fragment) OS=Toxoplasma gondii VAND OX=933077 GN=TGVAND_268370A PE=4 SV=1	1	1	0.0023	467613	5.98	histone acetylation [GO:0016573];protein serine/threonine kinase activity [GO:0004674];histone acetyltransferase complex [GO:0000123]
105	tr|A0A086Q4W5|A0A086Q4W5_TOXGO C3HC zinc finger-like protein OS=Toxoplasma gondii MAS OX=943118 GN=TGMAS_263085 PE=4 SV=1	1	1	0.0073	75463.1	6.45	-;zinc ion binding [GO:0008270];nucleus [GO:0005634]
106	tr|A0A086Q6W3|A0A086Q6W3_TOXGO Uncharacterized protein OS=Toxoplasma gondii VAND OX=933077 GN=TGVAND_285820 PE=4 SV=1	1	1	0.0683	19088.7	11.77	-
107	tr|A0A086Q772|A0A086Q772_TOXGO Malic enzyme OS=Toxoplasma gondii VAND OX=933077 GN=TGVAND_286440 PE=4 SV=1	1	1	0.0216	41850.5	5.48	-
108	tr|A0A086Q8U8|A0A086Q8U8_TOXGO Amine-terminal region of chorein, A TM vesicle-mediated sorter OS=Toxoplasma gondii MAS OX=943118 GN=TGMAS_203665 PE=4 SV=1	1	1	0.0007	1.04637e+06	7.59	-
109	tr|A0A086Q9H6|A0A086Q9H6_TOXGO FHA domain-containing protein (Fragment) OS=Toxoplasma gondii MAS OX=943118 GN=TGMAS_202840A PE=4 SV=1	1	1	0.0097	65497.7	6.21	-;zinc ion binding [GO:0008270];-
110	tr|A0A086QA95|A0A086QA95_TOXGO UBA/TS-N domain-containing protein OS=Toxoplasma gondii VAND OX=933077 GN=TGVAND_311690 PE=4 SV=1	1	1	0.012	45958.6	5.14	-
111	tr|A0A086QBN3|A0A086QBN3_TOXGO Uncharacterized protein OS=Toxoplasma gondii VAND OX=933077 GN=TGVAND_314515 PE=4 SV=1	1	1	0.0034	187469	8.4	-
112	tr|A0A086QBP6|A0A086QBP6_TOXGO Uncharacterized protein (Fragment) OS=Toxoplasma gondii VAND OX=933077 GN=TGVAND_435980 PE=4 SV=1	1	1	0.035	31366.2	10.14	-
113	tr|A0A086QEN1|A0A086QEN1_TOXGO Putative ribosomal protein S11 OS=Toxoplasma gondii VAND OX=933077 GN=TGVAND_231120 PE=4 SV=1	1	1	0.0153	43396.1	11.52	translation [GO:0006412];structural constituent of ribosome [GO:0003735];ribosome [GO:0005840]
114	tr|A0A086QI82|A0A086QI82_TOXGO Tubulin-tyrosine ligase family protein OS=Toxoplasma gondii MAS OX=943118 GN=TGMAS_278930 PE=4 SV=1	1	1	0.0111	52215.7	9.12	cellular protein modification process [GO:0006464];ATP binding [GO:0005524];tubulin-tyrosine ligase activity [GO:0004835];-
115	tr|A0A086QJR4|A0A086QJR4_TOXGO Uncharacterized protein OS=Toxoplasma gondii VAND OX=933077 GN=TGVAND_228270 PE=4 SV=1	1	1	0.0132	65173.9	11.09	-
116	tr|A0A086QKX0|A0A086QKX0_TOXGO Elongation factor p (Ef-p) kow family domain-containing protein OS=Toxoplasma gondii MAS OX=943118 GN=TGMAS_258380 PE=4 SV=1	1	1	0.0214	55730.4	9.55	-;translation elongation factor activity [GO:0003746];cytoplasm [GO:0005737]
117	tr|A0A086QL40|A0A086QL40_TOXGO DNA-directed RNA polymerase subunit beta OS=Toxoplasma gondii MAS OX=943118 GN=TGMAS_258210 PE=3 SV=1	1	1	0.0064	140949	6.42	transcription, DNA-templated [GO:0006351];DNA binding [GO:0003677];DNA-directed 5'-3' RNA polymerase activity [GO:0003899];ribonucleoside binding [GO:0032549];-
118	tr|A0A086QL88|A0A086QL88_TOXGO Putative adenosylhomocysteinase (Fragment) OS=Toxoplasma gondii VAND OX=933077 GN=TGVAND_225050B PE=4 SV=1	1	1	0.0241	40712.3	5.47	-;adenosylhomocysteinase activity [GO:0004013];-
119	tr|A0A086QLB3|A0A086QLB3_TOXGO Histone lysine demethylase JMJD4 OS=Toxoplasma gondii VAND OX=933077 GN=TGVAND_214928 PE=4 SV=1	1	1	0.0042	183687	5.59	-;methyltransferase activity [GO:0008168];-
120	tr|A0A086QN38|A0A086QN38_TOXGO F5/8 type C domain-containing protein OS=Toxoplasma gondii MAS OX=943118 GN=TGMAS_264070 PE=4 SV=1	1	1	0.0061	160214	5.12	-
121	tr|A0A086QUR9|A0A086QUR9_TOXGO Uncharacterized protein OS=Toxoplasma gondii MAS OX=943118 GN=TGMAS_214130 PE=4 SV=1	1	1	0.0043	176137	9.89	-
122	tr|A0A0F7UT05|A0A0F7UT05_TOXGV UBA/TS-N domain-containing protein OS=Toxoplasma gondii (strain ATCC 50861 / VEG) OX=432359 GN=BN1205_050260 PE=4 SV=1	1	1	0.0006	856212	5.13	-;ubiquitin-protein transferase activity [GO:0004842];-
123	tr|A0A0F7V0C5|A0A0F7V0C5_TOXGV ATG C terminal domain-containing protein OS=Toxoplasma gondii (strain ATCC 50861 / VEG) OX=432359 GN=BN1205_041390 PE=4 SV=1	1	1	0.0006	875182	6.57	-
124	tr|A0A0F7V2M4|A0A0F7V2M4_TOXGV Uncharacterized protein OS=Toxoplasma gondii (strain ATCC 50861 / VEG) OX=432359 GN=BN1205_064190 PE=4 SV=1	1	1	0.0075	130153	6.18	-
125	tr|A0A0F7V9J1|A0A0F7V9J1_TOXGV Uncharacterized protein OS=Toxoplasma gondii (strain ATCC 50861 / VEG) OX=432359 GN=BN1205_063335 PE=4 SV=1	1	1	0.0053	164973	9.13	-
126	tr|A0A0F7VCF7|A0A0F7VCF7_TOXGV Uncharacterized protein OS=Toxoplasma gondii (strain ATCC 50861 / VEG) OX=432359 GN=BN1205_099570 PE=4 SV=1	1	1	0.0099	89881.8	9.55	-;RNA binding [GO:0003723];-
127	tr|A0A125YG29|A0A125YG29_TOXGG Uncharacterized protein OS=Toxoplasma gondii (strain ATCC 50853 / GT1) OX=507601 GN=TGGT1_209200 PE=4 SV=1	1	1	0.0066	82142	6.64	-
128	tr|A0A125YGP3|A0A125YGP3_TOXGM HEAT repeat-containing protein OS=Toxoplasma gondii (strain ATCC 50611 / Me49) OX=508771 GN=TGME49_280540 PE=4 SV=1	1	1	0.0024	365269	5.76	proteasome assembly [GO:0043248];molecular adaptor activity [GO:0060090];-
129	tr|A0A125YHZ3|A0A125YHZ3_TOXGG Succinate--CoA ligase [ADP-forming] subunit beta, mitochondrial OS=Toxoplasma gondii (strain ATCC 50853 / GT1) OX=507601 GN=TGGT1_309752 PE=3 SV=1	1	1	0.012	53388.4	6.05	tricarboxylic acid cycle [GO:0006099];ATP binding [GO:0005524];magnesium ion binding [GO:0000287];succinate-CoA ligase (ADP-forming) activity [GO:0004775];mitochondrion [GO:0005739]
130	tr|A0A125YIJ0|A0A125YIJ0_TOXGG Putative prefoldin subunit 6 OS=Toxoplasma gondii (strain ATCC 50853 / GT1) OX=507601 GN=TGGT1_248370 PE=4 SV=1	1	1	0.0407	14427.3	7.8	protein folding [GO:0006457];unfolded protein binding [GO:0051082];prefoldin complex [GO:0016272]
131	tr|A0A125YND7|A0A125YND7_TOXGM Uncharacterized protein OS=Toxoplasma gondii (strain ATCC 50611 / Me49) OX=508771 GN=TGME49_320760 PE=4 SV=1	1	1	0.028	39389.4	9.55	-
132	tr|A0A125YUZ2|A0A125YUZ2_TOXGG Uncharacterized protein OS=Toxoplasma gondii (strain ATCC 50853 / GT1) OX=507601 GN=TGGT1_285510 PE=4 SV=1	1	1	0.0361	18383.6	7.06	-
133	tr|A0A125YWX8|A0A125YWX8_TOXGM Uncharacterized protein OS=Toxoplasma gondii (strain ATCC 50611 / Me49) OX=508771 GN=TGME49_230350 PE=4 SV=1	1	1	0.0048	138895	5.69	;calcium ion binding [GO:0005509];integral component of membrane [GO:0016021]
134	tr|A0A125YYT1|A0A125YYT1_TOXGM Uncharacterized protein OS=Toxoplasma gondii (strain ATCC 50611 / Me49) OX=508771 GN=TGME49_294740 PE=4 SV=1	1	1	0.0026	373496	5.7	rRNA processing [GO:0006364];-;preribosome, small subunit precursor [GO:0030688]
135	tr|A0A139XIK6|A0A139XIK6_TOXGO ATPase, AFG1 family protein OS=Toxoplasma gondii ARI OX=1074872 GN=TGARI_217020 PE=4 SV=1	1	1	0.0071	79778.5	6.77	-;ATP binding [GO:0005524];-
136	tr|A0A139XJJ8|A0A139XJJ8_TOXGO Uncharacterized protein OS=Toxoplasma gondii ARI OX=1074872 GN=TGARI_372020 PE=4 SV=1	1	1	0.0472	14459.6	11.51	-
137	tr|A0A139XLL1|A0A139XLL1_TOXGO Uncharacterized protein (Fragment) OS=Toxoplasma gondii ARI OX=1074872 GN=TGARI_294940A PE=4 SV=1	1	1	0.0217	24941.7	11.04	-;-;integral component of membrane [GO:0016021]
138	tr|A0A139XRS8|A0A139XRS8_TOXGO Protein-tyrosine-phosphatase OS=Toxoplasma gondii ARI OX=1074872 GN=TGARI_261410 PE=4 SV=1	1	1	0.0159	47706.9	6.71	-;protein tyrosine phosphatase activity [GO:0004725];-
139	tr|A0A139XU07|A0A139XU07_TOXGO Uncharacterized protein OS=Toxoplasma gondii ARI OX=1074872 GN=TGARI_223640 PE=4 SV=1	1	1	0.0031	180381	8.47	-;-;integral component of membrane [GO:0016021]
140	tr|A0A139XW70|A0A139XW70_TOXGO Uncharacterized protein OS=Toxoplasma gondii ARI OX=1074872 GN=TGARI_236830 PE=4 SV=1	1	1	0.0368	18897.2	11.75	-
141	tr|A0A139XZK8|A0A139XZK8_TOXGO Uncharacterized protein OS=Toxoplasma gondii ARI OX=1074872 GN=TGARI_202970 PE=4 SV=1	1	1	0.0032	237018	5.3	-
142	tr|A0A139XZM4|A0A139XZM4_TOXGO AP2 domain transcription factor AP2VIIa-6 OS=Toxoplasma gondii ARI OX=1074872 GN=TGARI_203050 PE=4 SV=1	1	1	0.0029	257561	5.98	-;DNA-binding transcription factor activity [GO:0003700];-
143	tr|A0A139Y0B8|A0A139Y0B8_TOXGO Uncharacterized protein OS=Toxoplasma gondii ARI OX=1074872 GN=TGARI_205640 PE=4 SV=1	1	1	0.0047	210431	9.43	-
144	tr|A0A139Y3W5|A0A139Y3W5_TOXGO Uncharacterized protein OS=Toxoplasma gondii ARI OX=1074872 GN=TGARI_257300B PE=4 SV=1	1	1	0.0134	62238.1	10.3	-
145	tr|A0A151HCZ2|A0A151HCZ2_TOXGO Putative membrane attachment protein (Fragment) OS=Toxoplasma gondii TgCatPRC2 OX=1130821 GN=TGPRC2_364710 PE=4 SV=1	1	1	0.0031	325975	9.75	-
146	tr|A0A139Y6Q3|A0A139Y6Q3_TOXGO Uncharacterized protein OS=Toxoplasma gondii ARI OX=1074872 GN=TGARI_271025 PE=4 SV=1	1	1	0.0191	34668.7	9.54	-
147	tr|A0A139YB34|A0A139YB34_TOXGO Uncharacterized protein OS=Toxoplasma gondii ARI OX=1074872 GN=TGARI_248680 PE=4 SV=1	1	1	0.0053	160906	7.62	-
148	tr|A0A151GYY2|A0A151GYY2_TOXGO KRUF family protein (Fragment) OS=Toxoplasma gondii TgCatPRC2 OX=1130821 GN=TGPRC2_427790 PE=4 SV=1	1	1	0.0522	12769.8	5.42	-
149	tr|A0A151H1P7|A0A151H1P7_TOXGO FAD binding domain-containing protein OS=Toxoplasma gondii TgCatPRC2 OX=1130821 GN=TGPRC2_220360 PE=4 SV=1	1	1	0.0108	148651	5.96	-;FAD binding [GO:0071949];-
150	tr|A0A151H4A8|A0A151H4A8_TOXGO Uncharacterized protein OS=Toxoplasma gondii TgCatPRC2 OX=1130821 GN=TGPRC2_362330 PE=4 SV=1	1	1	0.0862	13326.1	9.21	-
151	tr|A0A151H5P8|A0A151H5P8_TOXGO Pantoate-beta-alanine ligase (Fragment) OS=Toxoplasma gondii TgCatPRC2 OX=1130821 GN=TGPRC2_265870A PE=4 SV=1	1	1	0.0108	60931.9	9.22	pantothenate biosynthetic process [GO:0015940];pantoate-beta-alanine ligase activity [GO:0004592];-
152	tr|A0A151HAZ1|A0A151HAZ1_TOXGO Anaphase-promoting complex subunit APC10 OS=Toxoplasma gondii TgCatPRC2 OX=1130821 GN=TGPRC2_203440 PE=4 SV=1	1	1	0.01	64243.8	4.83	anaphase-promoting complex-dependent catabolic process [GO:0031145];-;anaphase-promoting complex [GO:0005680]
153	tr|A0A151HF95|A0A151HF95_TOXGO PRA1 family protein OS=Toxoplasma gondii TgCatPRC2 OX=1130821 GN=TGPRC2_214810 PE=4 SV=1	1	1	0.0186	33536	8.38	-;-;integral component of membrane [GO:0016021]
154	tr|A0A151HKZ0|A0A151HKZ0_TOXGO Uncharacterized protein OS=Toxoplasma gondii TgCatPRC2 OX=1130821 GN=TGPRC2_310340 PE=4 SV=1	1	1	0.0185	40774.1	10.26	-
155	tr|A0A151HLH1|A0A151HLH1_TOXGO ATPase, AAA family protein OS=Toxoplasma gondii TgCatPRC2 OX=1130821 GN=TGPRC2_308960 PE=4 SV=1	1	1	0.0107	113056	9.59	protein targeting to peroxisome [GO:0006625];ATP binding [GO:0005524];ATPase activity, coupled [GO:0042623];peroxisomal membrane [GO:0005778]
156	tr|A0A151HLK7|A0A151HLK7_TOXGO ATP-dependent (S)-NAD(P)H-hydrate dehydratase OS=Toxoplasma gondii TgCatPRC2 OX=1130821 GN=TGPRC2_258160 PE=3 SV=1	1	1	0.0118	54696.8	6.17	nicotinamide nucleotide metabolic process [GO:0046496];ADP-dependent NAD(P)H-hydrate dehydratase activity [GO:0052855];ATP binding [GO:0005524];ATP-dependent NAD(P)H-hydrate dehydratase activity [GO:0047453];kinase activity [GO:0016301];-
157	tr|A0A151HMF4|A0A151HMF4_TOXGO Putative tat-binding family protein (Fragment) OS=Toxoplasma gondii TgCatPRC2 OX=1130821 GN=TGPRC2_261010A PE=3 SV=1	1	1	0.0128	43985.3	6.25	protein catabolic process [GO:0030163];ATP binding [GO:0005524];hydrolase activity [GO:0016787];cytoplasm [GO:0005737]
158	tr|A0A151HNF4|A0A151HNF4_TOXGO Flagellar associated protein OS=Toxoplasma gondii TgCatPRC2 OX=1130821 GN=TGPRC2_264178B PE=4 SV=1	1	1	0.0117	70265.9	9.37	-;-;motile cilium [GO:0031514]
159	tr|A0A151HNF5|A0A151HNF5_TOXGO Uncharacterized protein OS=Toxoplasma gondii TgCatPRC2 OX=1130821 GN=TGPRC2_264040 PE=4 SV=1	1	1	0.05	24595	9.72	-
160	tr|A0A151HPW7|A0A151HPW7_TOXGO TBC domain-containing protein OS=Toxoplasma gondii TgCatPRC2 OX=1130821 GN=TGPRC2_274130 PE=4 SV=1	1	1	0.0033	226431	5.56	-
161	tr|A0A151HQJ4|A0A151HQJ4_TOXGO Uncharacterized protein (Fragment) OS=Toxoplasma gondii TgCatPRC2 OX=1130821 GN=TGPRC2_233430A PE=4 SV=1	1	1	0.0021	259278	10.18	-;calcium-dependent phospholipid binding [GO:0005544];-
162	tr|A0A2G8XMQ4|A0A2G8XMQ4_TOXGO Uncharacterized protein OS=Toxoplasma gondii COUG OX=1074873 GN=TGCOUG_301218 PE=4 SV=1	1	1	0.0246	28813.4	11.08	-
163	tr|A0A2G8XN00|A0A2G8XN00_TOXGO Putative F-box protein OS=Toxoplasma gondii COUG OX=1074873 GN=TGCOUG_275780 PE=4 SV=1	1	1	0.0072	105365	5.9	-
164	tr|A0A2G8XNE3|A0A2G8XNE3_TOXGO Putative transmembrane protein OS=Toxoplasma gondii COUG OX=1074873 GN=TGCOUG_257780 PE=4 SV=1	1	1	0.0071	181881	5.84	-;-;integral component of membrane [GO:0016021]
165	tr|A0A2G8XTC5|A0A2G8XTC5_TOXGO DEAD/DEAH box helicase domain-containing protein OS=Toxoplasma gondii COUG OX=1074873 GN=TGCOUG_253090 PE=4 SV=1	1	1	0.0072	91876	10.25	-;ATP binding [GO:0005524];helicase activity [GO:0004386];nucleic acid binding [GO:0003676];-
166	tr|A0A2G8XTC6|A0A2G8XTC6_TOXGO Putative SLU7 splicing factor (Fragment) OS=Toxoplasma gondii COUG OX=1074873 GN=TGCOUG_310820B PE=4 SV=1	1	1	0.028	40225.3	5.2	mRNA splicing, via spliceosome [GO:0000398];pre-mRNA 3'-splice site binding [GO:0030628];second spliceosomal transesterification activity [GO:0000386];-
167	tr|A0A2G8XTD7|A0A2G8XTD7_TOXGO Uncharacterized protein OS=Toxoplasma gondii COUG OX=1074873 GN=TGCOUG_310930 PE=4 SV=1	1	1	0.0124	87528.2	7.51	-
168	tr|A0A2G8XWR6|A0A2G8XWR6_TOXGO Uncharacterized protein OS=Toxoplasma gondii COUG OX=1074873 GN=TGCOUG_394100 PE=4 SV=1	1	1	0.0163	41726.3	11.78	-
169	tr|A0A2G8XX68|A0A2G8XX68_TOXGO Uncharacterized protein (Fragment) OS=Toxoplasma gondii COUG OX=1074873 GN=TGCOUG_237450C PE=4 SV=1	1	1	0.2333	3518.83	9.49	-
170	tr|A0A2G8XZ79|A0A2G8XZ79_TOXGO DEAD/DEAH box helicase domain-containing protein OS=Toxoplasma gondii COUG OX=1074873 GN=TGCOUG_284050 PE=4 SV=1	1	1	0.0048	208639	8.35	-;ATP binding [GO:0005524];helicase activity [GO:0004386];nucleic acid binding [GO:0003676];-
171	tr|A0A2G8Y2Y8|A0A2G8Y2Y8_TOXGO Mu1 adaptin OS=Toxoplasma gondii COUG OX=1074873 GN=TGCOUG_289770 PE=3 SV=1	1	1	0.014	48916	7.71	intracellular protein transport [GO:0006886];vesicle-mediated transport [GO:0016192];-;clathrin adaptor complex [GO:0030131]
172	tr|A0A2G8Y3H1|A0A2G8Y3H1_TOXGO Serine-threonine protein kinase 19 OS=Toxoplasma gondii COUG OX=1074873 GN=TGCOUG_288230 PE=4 SV=1	1	1	0.0065	100598	8.66	-;kinase activity [GO:0016301];-
173	tr|A0A2G8Y522|A0A2G8Y522_TOXGO AP2 domain transcription factor AP2VIIa-3 OS=Toxoplasma gondii COUG OX=1074873 GN=TGCOUG_205650 PE=4 SV=1	1	1	0.009	105811	6.25	-;DNA-binding transcription factor activity [GO:0003700];-
174	tr|A0A2G8Y5R5|A0A2G8Y5R5_TOXGO Uncharacterized protein (Fragment) OS=Toxoplasma gondii COUG OX=1074873 GN=TGCOUG_241890B PE=4 SV=1	1	1	0.0725	8577.77	9.24	-
175	tr|A0A2G8Y604|A0A2G8Y604_TOXGO Putative hydroxymethylglutaryl-CoA lyase OS=Toxoplasma gondii COUG OX=1074873 GN=TGCOUG_204460 PE=4 SV=1	1	1	0.02	48462.9	7.19	-;hydroxymethylglutaryl-CoA lyase activity [GO:0004419];cytosol [GO:0005829]
176	tr|A0A2G8Y9F0|A0A2G8Y9F0_TOXGO Uncharacterized protein OS=Toxoplasma gondii COUG OX=1074873 GN=TGCOUG_224680 PE=4 SV=1	1	1	0.0112	68958.7	7.06	-
177	tr|A0A2G8YA43|A0A2G8YA43_TOXGO Uncharacterized protein OS=Toxoplasma gondii COUG OX=1074873 GN=TGCOUG_391760 PE=4 SV=1	1	1	0.0614	13316.9	11	-
178	tr|A0A2G8YAC4|A0A2G8YAC4_TOXGO Uncharacterized protein (Fragment) OS=Toxoplasma gondii COUG OX=1074873 GN=TGCOUG_274010 PE=4 SV=1	1	1	0.0019	334298	6.23	-
179	tr|A0A2G8YDK6|A0A2G8YDK6_TOXGO Putative 26s proteasome subunit p55 (Fragment) OS=Toxoplasma gondii COUG OX=1074873 GN=TGCOUG_261210A PE=4 SV=1	1	1	0.0476	18559.2	5.94	-;-;proteasome complex [GO:0000502]
180	tr|A0A2G8YDV1|A0A2G8YDV1_TOXGO 4-hydroxy-3-methylbut-2-en-1-yl diphosphate synthase OS=Toxoplasma gondii COUG OX=1074873 GN=TGCOUG_262430 PE=3 SV=1	1	1	0.0047	140570	8.81	terpenoid biosynthetic process [GO:0016114];4-hydroxy-3-methylbut-2-en-1-yl diphosphate synthase activity [GO:0046429];integral component of membrane [GO:0016021]
181	tr|A0A2G8YEC9|A0A2G8YEC9_TOXGO Uncharacterized protein OS=Toxoplasma gondii COUG OX=1074873 GN=TGCOUG_239050 PE=4 SV=1	1	1	0.0051	133665	5.33	-
182	tr|A0A2T6IEB0|A0A2T6IEB0_TOXGO Sec1 family protein (Fragment) OS=Toxoplasma gondii TgCATBr9 OX=943120 GN=TGBR9_240740C PE=3 SV=1	1	1	0.0275	24390.5	9.3	vesicle docking involved in exocytosis [GO:0006904];-;-
183	tr|A0A2T6IGB1|A0A2T6IGB1_TOXGO TBC domain-containing protein (Fragment) OS=Toxoplasma gondii TgCATBr9 OX=943120 GN=TGBR9_216430A PE=4 SV=1	1	1	0.0021	300080	5.7	retrograde transport, endosome to Golgi [GO:0042147];-;cytosol [GO:0005829]
184	tr|A0A2T6IJJ5|A0A2T6IJJ5_TOXGO Uncharacterized protein OS=Toxoplasma gondii TgCATBr9 OX=943120 GN=TGBR9_384060 PE=4 SV=1	1	1	0.0619	12640.4	7.75	-
185	tr|A0A2T6IK38|A0A2T6IK38_TOXGO Putative hydin OS=Toxoplasma gondii TgCATBr9 OX=943120 GN=TGBR9_206550 PE=4 SV=1	1	1	0.0043	153935	7.01	-
186	tr|A0A2T6IMI1|A0A2T6IMI1_TOXGO Ribosomal L1p/L10e family protein OS=Toxoplasma gondii TgCATBr9 OX=943120 GN=TGBR9_314750 PE=4 SV=1	1	1	0.0128	49996.2	10.14	-
187	tr|A0A2T6IMX6|A0A2T6IMX6_TOXGO Putative FF domain protein OS=Toxoplasma gondii TgCATBr9 OX=943120 GN=TGBR9_316180B PE=4 SV=1	1	1	0.0262	22141	6.77	-
188	tr|A0A2T6IPD8|A0A2T6IPD8_TOXGO Uncharacterized protein OS=Toxoplasma gondii TgCATBr9 OX=943120 GN=TGBR9_242750 PE=4 SV=1	1	1	0.0023	448838	5.7	-
189	tr|A0A2T6IR34|A0A2T6IR34_TOXGO Zinc finger motif, C2HC5-type protein (Fragment) OS=Toxoplasma gondii TgCATBr9 OX=943120 GN=TGBR9_269940B PE=4 SV=1	1	1	0.0132	67660.1	5.1	-
190	tr|A0A2T6IR62|A0A2T6IR62_TOXGO Uncharacterized protein OS=Toxoplasma gondii TgCATBr9 OX=943120 GN=TGBR9_270010B PE=4 SV=1	1	1	0.0275	40027.2	9.31	-
191	tr|A0A2T6ITG8|A0A2T6ITG8_TOXGO Uncharacterized protein OS=Toxoplasma gondii TgCATBr9 OX=943120 GN=TGBR9_217830B PE=4 SV=1	1	1	0.0125	61200.3	5.84	-
192	tr|A0A2T6IWJ5|A0A2T6IWJ5_TOXGO Uncharacterized protein (Fragment) OS=Toxoplasma gondii TgCATBr9 OX=943120 GN=TGBR9_381840 PE=4 SV=1	1	1	0.0202	45688.7	11.47	-
193	tr|A0A2T6IYD3|A0A2T6IYD3_TOXGO Putative glutamic acid-rich protein OS=Toxoplasma gondii TgCATBr9 OX=943120 GN=TGBR9_291130 PE=4 SV=1	1	1	0.0065	102178	5.38	-
194	tr|A0A2T6IZ00|A0A2T6IZ00_TOXGO Uncharacterized protein OS=Toxoplasma gondii TgCATBr9 OX=943120 GN=TGBR9_246995 PE=4 SV=1	1	1	0.0058	149795	6.51	-
195	tr|A0A2T6J4B0|A0A2T6J4B0_TOXGO SWI2/SNF2-containing protein (Fragment) OS=Toxoplasma gondii TgCATBr9 OX=943120 GN=TGBR9_273780A PE=4 SV=1	1	1	0.018	36276.8	5.15	-
196	tr|A0A3R7YK59|A0A3R7YK59_TOXGO Uncharacterized protein OS=Toxoplasma gondii CAST OX=943122 GN=TGCAST_319390 PE=4 SV=1	1	1	0.0062	107870	9.29	-
197	tr|A0A3R7YQC3|A0A3R7YQC3_TOXGO Toxoplasma gondii family E protein (Fragment) OS=Toxoplasma gondii CAST OX=943122 GN=TGCAST_240350B PE=4 SV=1	1	1	0.0123	61647.9	6.06	-
198	tr|A0A3R7YS47|A0A3R7YS47_TOXGO Glutaminyl-tRNA synthetase (GlnRS) OS=Toxoplasma gondii CAST OX=943122 GN=TGCAST_217460 PE=3 SV=1	1	1	0.0058	95497.9	7.02	glutaminyl-tRNA aminoacylation [GO:0006425];ATP binding [GO:0005524];glutamine-tRNA ligase activity [GO:0004819];cytoplasm [GO:0005737]
199	tr|A0A3R7Z028|A0A3R7Z028_TOXGO Polo kinase OS=Toxoplasma gondii CAST OX=943122 GN=TGCAST_252500 PE=4 SV=1	1	1	0.0072	76928.2	10.64	-;ATP binding [GO:0005524];protein kinase activity [GO:0004672];-
200	tr|A0A3R7Z480|A0A3R7Z480_TOXGO Uncharacterized protein OS=Toxoplasma gondii CAST OX=943122 GN=TGCAST_244420 PE=3 SV=1	1	1	0.0215	36143.1	11.07	cleavage involved in rRNA processing [GO:0000469];-;nucleolus [GO:0005730]
201	tr|A0A3R8AH48|A0A3R8AH48_TOXGO Alveolin domain containing intermediate filament IMC3 OS=Toxoplasma gondii CAST OX=943122 GN=TGCAST_216000 PE=4 SV=1	1	1	0.0093	58029.2	5.26	-
202	tr|A0A3R8AHE2|A0A3R8AHE2_TOXGO Putative target of rapamycin (TOR) OS=Toxoplasma gondii CAST OX=943122 GN=TGCAST_316430 PE=3 SV=1	1	1	0.0012	543745	6.27	-;1-phosphatidylinositol-3-kinase activity [GO:0016303];ATP binding [GO:0005524];protein serine/threonine kinase activity [GO:0004674];protein-containing complex binding [GO:0044877];-
203	tr|A0A3R8BYI4|A0A3R8BYI4_TOXGO Putative transmembrane protein OS=Toxoplasma gondii CAST OX=943122 GN=TGCAST_313080 PE=4 SV=1	1	1	0.0154	49526.4	8.92	-;-;integral component of membrane [GO:0016021]
204	tr|A0A3R8GGF2|A0A3R8GGF2_TOXGO Protein kinase (Incomplete catalytic triad) (Fragment) OS=Toxoplasma gondii CAST OX=943122 GN=TGCAST_272540A PE=4 SV=1	1	1	0.0056	174865	6.39	-;ATP binding [GO:0005524];cAMP-dependent protein kinase activity [GO:0004691];-
205	tr|A0A425HMV2|A0A425HMV2_TOXGO Uncharacterized protein OS=Toxoplasma gondii CAST OX=943122 GN=TGCAST_217030 PE=4 SV=1	1	1	0.0321	23510.8	8.97	-
206	tr|A0A425HPB0|A0A425HPB0_TOXGO Putative transmembrane protein OS=Toxoplasma gondii CAST OX=943122 GN=TGCAST_211640 PE=4 SV=1	1	1	0.0031	310250	7.04	-;-;integral component of membrane [GO:0016021]
207	tr|A0A425HQH0|A0A425HQH0_TOXGO F5/8 type C domain-containing protein OS=Toxoplasma gondii CAST OX=943122 GN=TGCAST_223700 PE=4 SV=1	1	1	0.0057	170501	5.21	-
208	tr|A0A425HUK7|A0A425HUK7_TOXGO Putative transmembrane protein OS=Toxoplasma gondii CAST OX=943122 GN=TGCAST_285830A PE=4 SV=1	1	1	0.0039	249010	8.73	-;-;integral component of membrane [GO:0016021]
209	tr|A0A425HX27|A0A425HX27_TOXGO PITH domain protein OS=Toxoplasma gondii CAST OX=943122 GN=TGCAST_240500 PE=4 SV=1	1	1	0.0239	32078.2	4.77	-
210	tr|A0A425HXP4|A0A425HXP4_TOXGO Pentatricopeptide repeat domain-containing protein OS=Toxoplasma gondii CAST OX=943122 GN=TGCAST_263980 PE=4 SV=1	1	1	0.0031	280143	8.58	-
211	tr|A0A086M7T9|A0A086M7T9_TOXGO Pyruvate kinase OS=Toxoplasma gondii RUB OX=935652 GN=TGRUB_256760 PE=3 SV=1	1	1	0.0113	57529	6.01	-;kinase activity [GO:0016301];magnesium ion binding [GO:0000287];potassium ion binding [GO:0030955];pyruvate kinase activity [GO:0004743];-
212	tr|A0A425I9F5|A0A425I9F5_TOXGO Uncharacterized protein OS=Toxoplasma gondii CAST OX=943122 GN=TGCAST_273705 PE=4 SV=1	1	1	0.0142	46274.6	5.25	-
213	tr|B6KAY5|B6KAY5_TOXGV Uncharacterized protein OS=Toxoplasma gondii (strain ATCC 50861 / VEG) OX=432359 GN=BN1205_077220 PE=4 SV=1	1	1	0.0065	117293	5.92	-
214	tr|B9Q624|B9Q624_TOXGV Arginyl-tRNA synthetase OS=Toxoplasma gondii (strain ATCC 50861 / VEG) OX=432359 GN=TGVEG_270690 PE=4 SV=1	1	1	0.006	130254	6.15	-;aminoacyl-tRNA ligase activity [GO:0004812];-
215	tr|B9Q6I4|B9Q6I4_TOXGV SNF2 family N-terminal domain containing protein OS=Toxoplasma gondii (strain ATCC 50861 / VEG) OX=432359 GN=BN1205_060250 PE=4 SV=1	1	1	0.0031	277863	7.9	-;ATP binding [GO:0005524];metal ion binding [GO:0046872];-
216	tr|B9Q811|B9Q811_TOXGV Oligoendopeptidase F, putative OS=Toxoplasma gondii (strain ATCC 50861 / VEG) OX=432359 GN=BN1205_067420 PE=3 SV=1	1	1	0.0165	75411.2	6.5	-;metal ion binding [GO:0046872];metalloendopeptidase activity [GO:0004222];-
217	tr|B9QPV9|B9QPV9_TOXGV Putative transmembrane protein OS=Toxoplasma gondii (strain ATCC 50861 / VEG) OX=432359 GN=BN1205_087230 PE=4 SV=1	1	1	0.0385	18167.9	11.06	-;-;integral component of membrane [GO:0016021]
218	tr|Q1JSY5|Q1JSY5_TOXGO Uncharacterized protein OS=Toxoplasma gondii OX=5811 GN=TgIb.0170 PE=4 SV=1	1	1	0.0033	189026	5.55	chitin metabolic process [GO:0006030];chitin binding [GO:0008061];extracellular region [GO:0005576]
219	tr|S7UGD5|S7UGD5_TOXGG Uncharacterized protein OS=Toxoplasma gondii (strain ATCC 50853 / GT1) OX=507601 GN=TGGT1_301200 PE=4 SV=1	1	1	0.0176	38095.6	9.5	-
220	tr|S7UH90|S7UH90_TOXGG Leucyl-tRNA synthetase (LeuRS2) OS=Toxoplasma gondii (strain ATCC 50853 / GT1) OX=507601 GN=TGGT1_266730 PE=4 SV=1	1	1	0.0038	175148	8.55	leucyl-tRNA aminoacylation [GO:0006429];aminoacyl-tRNA editing activity [GO:0002161];ATP binding [GO:0005524];leucine-tRNA ligase activity [GO:0004823];valine-tRNA ligase activity [GO:0004832];integral component of membrane [GO:0016021]
221	tr|S7UIG0|S7UIG0_TOXGG Variable surface lipoprotein OS=Toxoplasma gondii (strain ATCC 50853 / GT1) OX=507601 GN=TGGT1_306350 PE=4 SV=1	1	1	0.0124	90438.9	9.69	-
222	tr|S7UN56|S7UN56_TOXGG G protein gamma domain-containing protein OS=Toxoplasma gondii (strain ATCC 50853 / GT1) OX=507601 GN=TGGT1_252880A PE=4 SV=1	1	1	0.0032	228538	9.05	G protein-coupled receptor signaling pathway [GO:0007186];-;-
223	tr|S7UNJ0|S7UNJ0_TOXGG Uncharacterized protein OS=Toxoplasma gondii (strain ATCC 50853 / GT1) OX=507601 GN=TGGT1_213820 PE=4 SV=1	1	1	0.0068	94782.8	9.29	-
224	tr|S7UUB9|S7UUB9_TOXGG MSP domain-containing protein OS=Toxoplasma gondii (strain ATCC 50853 / GT1) OX=507601 GN=TGGT1_206550 PE=4 SV=1	1	1	0.002	547648	6.5	-
225	tr|S7UXV5|S7UXV5_TOXGG Uncharacterized protein OS=Toxoplasma gondii (strain ATCC 50853 / GT1) OX=507601 GN=TGGT1_262800 PE=4 SV=1	1	1	0.0149	46885.4	8.51	-
226	tr|S7UYK8|S7UYK8_TOXGG Uncharacterized protein OS=Toxoplasma gondii (strain ATCC 50853 / GT1) OX=507601 GN=TGGT1_258080 PE=4 SV=1	1	1	0.007	185137	5.05	-
227	tr|S7V5Q4|S7V5Q4_TOXGG Transporter, major facilitator family protein OS=Toxoplasma gondii (strain ATCC 50853 / GT1) OX=507601 GN=TGGT1_268020 PE=4 SV=1	1	1	0.0034	318024	6.2	transmembrane transport [GO:0055085];-;integral component of plasma membrane [GO:0005887]
228	tr|S7VX02|S7VX02_TOXGG RAP domain-containing protein OS=Toxoplasma gondii (strain ATCC 50853 / GT1) OX=507601 GN=TGGT1_213420 PE=4 SV=1	1	1	0.007	78584.9	9.07	-
229	tr|S7VZ88|S7VZ88_TOXGG Ankyrin repeat-containing protein OS=Toxoplasma gondii (strain ATCC 50853 / GT1) OX=507601 GN=TGGT1_214500 PE=4 SV=1	1	1	0.0176	49216.5	6.22	-
230	tr|S7W6X8|S7W6X8_TOXGG WD domain, G-beta repeat-containing protein OS=Toxoplasma gondii (strain ATCC 50853 / GT1) OX=507601 GN=TGGT1_240850 PE=4 SV=1	1	1	0.011	59252.9	9.2	-
231	tr|S7W9J0|S7W9J0_TOXGG Surp module domain-containing protein OS=Toxoplasma gondii (strain ATCC 50853 / GT1) OX=507601 GN=TGGT1_246500 PE=4 SV=1	1	1	0.0091	71701	4.89	RNA processing [GO:0006396];RNA binding [GO:0003723];-
232	tr|S7WCF3|S7WCF3_TOXGG Uncharacterized protein OS=Toxoplasma gondii (strain ATCC 50853 / GT1) OX=507601 GN=TGGT1_225130 PE=4 SV=1	1	1	0.0058	148046	8.82	-
233	tr|S8EQE2|S8EQE2_TOXGM Sas10 C-terminal domain-containing protein OS=Toxoplasma gondii (strain ATCC 50611 / Me49) OX=508771 GN=TGME49_316900 PE=4 SV=1	1	1	0.0088	90548.5	5.13	-
234	tr|S8EVZ6|S8EVZ6_TOXGM Sec7 domain-containing protein OS=Toxoplasma gondii (strain ATCC 50611 / Me49) OX=508771 GN=TGME49_266830 PE=4 SV=1	1	1	0.0015	426388	8.36	regulation of ARF protein signal transduction [GO:0032012];ARF guanyl-nucleotide exchange factor activity [GO:0005086];-
235	tr|S8F0S6|S8F0S6_TOXGM Uncharacterized protein OS=Toxoplasma gondii (strain ATCC 50611 / Me49) OX=508771 GN=TGME49_257670 PE=4 SV=1	1	1	0.0021	305792	7.95	-
236	tr|S8F551|S8F551_TOXGM Uncharacterized protein OS=Toxoplasma gondii (strain ATCC 50611 / Me49) OX=508771 GN=TGME49_283800 PE=4 SV=1	1	1	0.051	17669.5	10.88	-
237	tr|S8F5J8|S8F5J8_TOXGM RNA cap guanine-N2 methyltransferase OS=Toxoplasma gondii (strain ATCC 50611 / Me49) OX=508771 GN=TGME49_285520 PE=4 SV=1	1	1	0.0042	180517	6.15	7-methylguanosine RNA capping [GO:0009452];RNA methylation [GO:0001510];methyltransferase activity [GO:0008168];-
238	tr|S8F7G4|S8F7G4_TOXGM PLU-1 family protein OS=Toxoplasma gondii (strain ATCC 50611 / Me49) OX=508771 GN=TGME49_253750 PE=4 SV=1	1	1	0.0014	856693	5.62	-
239	tr|S8F8Q9|S8F8Q9_TOXGM Uncharacterized protein OS=Toxoplasma gondii (strain ATCC 50611 / Me49) OX=508771 GN=TGME49_220370 PE=4 SV=1	1	1	0.0058	134170	9.29	-
240	tr|S8FBG0|S8FBG0_TOXGM Amine oxidase OS=Toxoplasma gondii (strain ATCC 50611 / Me49) OX=508771 GN=TGME49_286782 PE=3 SV=1	1	1	0.0044	152976	5.19	amine metabolic process [GO:0009308];copper ion binding [GO:0005507];hydrolase activity [GO:0016787];primary amine oxidase activity [GO:0008131];quinone binding [GO:0048038];membrane [GO:0016020]
241	tr|A0A086L2G6|A0A086L2G6_TOXGO EF-hand domain-containing protein OS=Toxoplasma gondii p89 OX=943119 GN=TGP89_230350B PE=4 SV=1	1	1	0.0458	14811.9	5.36
242	tr|S8GCG2|S8GCG2_TOXGM DEAD/DEAH box helicase domain-containing protein OS=Toxoplasma gondii (strain ATCC 50611 / Me49) OX=508771 GN=TGME49_260450 PE=4 SV=1	1	1	0.0033	199986	6.31	-;ATP binding [GO:0005524];helicase activity [GO:0004386];nucleic acid binding [GO:0003676];-
243	tr|S8GJ97|S8GJ97_TOXGM Uncharacterized protein OS=Toxoplasma gondii (strain ATCC 50611 / Me49) OX=508771 GN=TGME49_276100 PE=4 SV=1	1	1	0.0101	76886.9	5.6	-
244	tr|V4YWY2|V4YWY2_TOXGV TBC domain-containing protein OS=Toxoplasma gondii (strain ATCC 50861 / VEG) OX=432359 GN=TGVEG_226850 PE=4 SV=1	1	1	0.0064	117947	8.16	-
245	tr|V4Z8Q6|V4Z8Q6_TOXGV Uncharacterized protein OS=Toxoplasma gondii (strain ATCC 50861 / VEG) OX=432359 GN=TGVEG_218500 PE=4 SV=1	1	1	0.0064	168077	9.32	-
246	tr|V4ZK04|V4ZK04_TOXGV Tetratricopeptide repeat-containing protein OS=Toxoplasma gondii (strain ATCC 50861 / VEG) OX=432359 GN=BN1205_078060 PE=4 SV=1	1	1	0.0066	182073	7.83	-
247	tr|V4ZK72|V4ZK72_TOXGV Uncharacterized protein OS=Toxoplasma gondii (strain ATCC 50861 / VEG) OX=432359 GN=TGVEG_439900 PE=4 SV=1	1	1	0.0476	19401.6	11.53	-
248	tr|V4ZQC7|V4ZQC7_TOXGV Putative transmembrane protein OS=Toxoplasma gondii (strain ATCC 50861 / VEG) OX=432359 GN=BN1205_004120 PE=4 SV=1	1	1	0.0035	190853	6.03	-;-;integral component of membrane [GO:0016021]
249	tr|V4ZSF6|V4ZSF6_TOXGV Cytidine and deoxycytidylate deaminase zinc-binding region domain-containing protein OS=Toxoplasma gondii (strain ATCC 50861 / VEG) OX=432359 GN=BN1205_058580 PE=4 SV=1	1	1	0.0097	54926.8	8.48	-;dCMP deaminase activity [GO:0004132];zinc ion binding [GO:0008270];-
250	tr|V5BL66|V5BL66_TOXGV KOW motif domain-containing protein OS=Toxoplasma gondii (strain ATCC 50861 / VEG) OX=432359 GN=TGVEG_233000 PE=4 SV=1	1	1	0.0043	126187	5.58	regulation of DNA-templated transcription, elongation [GO:0032784];regulation of transcription by RNA polymerase II [GO:0006357];-;-
